# Supplementary material for: Pilot Study of the Influence of Equine Assisted Therapy on Physiological and Behavioral Parameters Related to Welfare of Horses and Patients
Source: Animals (Basel). 2021 Dec 10;11(12):3527. doi: 10.3390/ani11123527 (PMC8698107; doi:10.3390/ani11123527)
Supplement: Supplementary file 1 [file animals-11-03527-s001.zip]

Archive with 1 entries (1 files):
- animals-1446683-supplementary.pdf
